# Supplementary material for: Early-Life Adversity Leaves Its Imprint on the Oral Microbiome for More Than 20 Years and Is Associated with Long-Term Immune Changes
Source: Int J Mol Sci. 2021 Nov 24;22(23):12682. doi: 10.3390/ijms222312682 (PMC8657988; doi:10.3390/ijms222312682)
Supplement: Supplementary file 1 [file ijms-22-12682-s001.zip]

Archive with 4 entries (4 files):
- Charalambous et al_Table_S1.pdf
- Charalambous et al_Table_S2.pdf
- Charalambous et al_Table_S3.pdf
- Charalambous et al_Table_S4.pdf
